# Supplementary material for: Consumption of Commercial Non-Alcoholic Beverages Is Associated with Refractive Changes, Axial Length Changes and Myopia in Children and Adolescents
Source: Nutrients. 2026 Jul 16;18(14):2326. doi: 10.3390/nu18142326 (PMC13414676; doi:10.3390/nu18142326)
Supplement: Supplementary file 1 [file nutrients-18-02326-s001.zip]

Archive with 1 entries (1 files):
- nutrients-4403482-supplementary.pdf
